# Supplementary material for: N‐ to C‐Glycoside Rearrangement of Uridine 5′‐Phosphate in Two Enzymatic Steps for the Production of Pseudouridine 5′‐Phosphate
Source: Biotechnol Bioeng. 2025 May 28;122(9):2456–64. doi: 10.1002/bit.29037 (PMC12322656; doi:10.1002/bit.29037)
Supplement: Supplementary file 1 — E‐factor calculation. [file BIT-122-2456-s001.xlsx]

## Sheet: route 1
		route 1
		Substrates	mg
		uridine	1221
		MnCl2	13
		enzymes	4.3
		Na2HPO4	535
		NaH2PO4	147
		Solvents	mg
			none
		aqueous	mg
		water	4500
		Product mass	mg
		YMP	1902
		Balance	mg
		mass waste	4518.3
		mass product	1902
		E-factor	2.37555
		Productivity	Unit	comment
		1.55	mM/min	Source: Figure 3c slope of initial 400 min (Pfeiffer et al., 2023)
		93	mM/h
		30.132	g/ L h	calculated using 324 g/mol for YMP
		Ref.:	Pfeiffer, M., A. Ribar, and B. Nidetzky. 2023. "A selective and atom-economic rearrangement of uridine by cascade biocatalysis for production of pseudouridine." Nature Communications 14: 2261. https://doi.org/10.1038/s41467-023-37942-7

## Sheet: route 2
		route 2
		Substrates	mg
		uridine	1842
		MnCl2	9.4
		enzyme	45
		Na2HPO4	54
		NaH2PO4	14
		Solvents	mg
			none
		aqueous	mg
		water	4500
		Product mass
		Y	1473.6
		Balance	mg
		mass waste	4990.8
		mass product	1473.6
		E-factor	3.38681
		Productivity	Unit	comment
		1.24	mM/min	Source: Supplementary Figure S39 slope of initial 240 min (Pfeiffer et al., 2023)
		74.4	mM/h
		18.1536	g/ L h	calculated using 244 g/mol for Y
		Ref.:	Pfeiffer, M., A. Ribar, and B. Nidetzky. 2023. "A selective and atom-economic rearrangement of uridine by cascade biocatalysis for production of pseudouridine." Nature Communications 14: 2261. https://doi.org/10.1038/s41467-023-37942-7

## Sheet: route 4
	route 4
	Step 1: AcP synthesis			Step 2: Rib-->YMP
	Substrates	g		Substrates	mg
	H3PO4	11		ribose	142.5
	acetic acid anhydrid	28.2		uracil	106.4
	NaHCO3	8.4		ATP	2.755
				MgCl2	0.95
	Solvents	g		enzymes	2
	EtOAc	347.3		AcP	168
				MgCl2	9
	aqueous	g		NaOH	18
	water	75
				aqueous	mg
				water	1500
	Product mass	g
	AcP	13		Product mass	mg
				YMP	225
	Balance	g		Balance	g
	mass waste	456.9		mass waste	1706.61
	mass product	13		mass product	225
	Step 1: E-factor	35.1462		Step 2: E-factor	7.58491
				E-factor	42.7311
		Productivity	Unit	comment
		1.95	mM/min	Source: Figure 6 slope of inital 360 min (Ribar et al., 2024)
		117	mM/h
		37.908	g/ L h	calculated using 324 g/mol for YMP
		Ref.:	Ribar, A., M. Pfeiffer, and B. Nidetzky, 2024. "Phosphorylation-condensation cascade for biocatalytic synthesis of C-nucleosides." Chem Catalysis 4: 101127. https://doi.org/10.1016/j.checat.2024.101127

## Sheet: route 5
		route 5
		Substrates	mg
		UMP	1842
		MnCl2	9.4
		enzymes	3
		Solvents	mg
			none
		Aqueous	mg
		water	4500
		Product mass	mg
		YMP	1600
		Balance	mg
		mass waste	4754.4
		mass product	1600
		E-factor	2.9715
		Productivity	Unit	comment
		15.1	mM/min	Source: this work, Figure 5 slope of initial 60 min
		906	mM/h
		294	g/ L h	calculated using 324 g/mol for YMP
